# Supplementary material for: Children and adults rely on different heuristics for estimation of durations
Source: Sci Rep. 2023 Jan 19;13:1077. doi: 10.1038/s41598-023-27419-4 (PMC9852441; doi:10.1038/s41598-023-27419-4)
Supplement: Supplementary file 1 — Supplementary Information. [file 41598_2023_27419_MOESM1_ESM.csv]

Code	Sex	Age	Group	Binary	Orientation	Simple	Complex	ratio	difference	abs_difference
1S	0.00	10.00	2.00	1.00	0.00	72.00	50.00	1.44	22.00	22.00
3S	0.00	10.00	2.00	1.00	0.00	58.00	37.00	1.57	21.00	21.00
5S	1.00	10.00	2.00	1.00	0.00	73.00	45.00	1.62	28.00	28.00
6S	1.00	10.00	2.00	1.00	0.00	40.00	28.00	1.43	12.00	12.00
7S	0.00	10.00	2.00	1.00	0.00	35.00	26.00	1.35	9.00	9.00
9S	0.00	10.00	2.00	1.00	0.00	41.00	17.00	2.41	24.00	24.00
11S	0.00	9.00	2.00	1.00	0.00	86.00	41.00	2.10	45.00	45.00
12S	1.00	9.00	2.00	1.00	0.00	93.00	53.00	1.75	40.00	40.00
13S	0.00	9.00	2.00	1.00	1.00	28.00	5.00	5.60	23.00	23.00
14S	1.00	9.00	2.00	1.00	1.00	60.00	25.00	2.40	35.00	35.00
20S	1.00	10.00	2.00	1.00	0.00	25.00	15.00	1.67	10.00	10.00
22S	0.00	10.00	2.00	1.00	0.00	21.00	10.00	2.10	11.00	11.00
25S	0.00	10.00	2.00	1.00	0.00	9.00	7.00	1.29	2.00	2.00
26S	0.00	10.00	2.00	1.00	1.00	47.00	29.00	1.62	18.00	18.00
27S	1.00	10.00	2.00	1.00	0.00	45.00	35.00	1.29	10.00	10.00
29S	1.00	10.00	2.00	1.00	0.00	21.00	11.00	1.91	10.00	10.00
30S	1.00	9.00	2.00	1.00	0.00	35.00	35.00	1.00	0.00	0.00
31S	1.00	9.00	2.00	1.00	0.00	109.00	93.00	1.17	16.00	16.00
34S	0.00	9.00	2.00	1.00	0.00	61.00	41.00	1.49	20.00	20.00
35S	1.00	9.00	2.00	1.00	0.00	10.00	7.00	1.43	3.00	3.00
36S	0.00	9.00	2.00	1.00	0.00	21.00	11.00	1.91	10.00	10.00
38S	0.00	10.00	2.00	1.00	1.00	26.00	19.00	1.37	7.00	7.00
39S	1.00	9.00	2.00	1.00	0.00	61.00	41.00	1.49	20.00	20.00
40S	0.00	9.00	2.00	1.00	0.00	52.00	29.00	1.79	23.00	23.00
43S	1.00	9.00	2.00	1.00	0.00	49.00	30.00	1.63	19.00	19.00
46S	0.00	10.00	2.00	1.00	0.00	21.00	18.00	1.17	3.00	3.00
47S	1.00	10.00	2.00	1.00	0.00	60.00	38.00	1.58	22.00	22.00
48S	0.00	9.00	2.00	1.00	1.00	6.00	3.00	2.00	3.00	3.00
2S	0.00	10.00	2.00	2.00	1.00	6.00	10.00	0.60	-4.00	4.00
10S	1.00	9.00	2.00	2.00	0.00	29.00	68.00	0.43	-39.00	39.00
15S	0.00	10.00	2.00	2.00	0.00	66.00	83.00	0.80	-17.00	17.00
16S	1.00	9.00	2.00	2.00	0.00	17.00	112.00	0.15	-95.00	95.00
17S	0.00	10.00	2.00	2.00	0.00	18.00	24.00	0.75	-6.00	6.00
18S	1.00	10.00	2.00	2.00	0.00	31.00	67.00	0.46	-36.00	36.00
19S	0.00	10.00	2.00	2.00	0.00	54.00	64.00	0.84	-10.00	10.00
21S	0.00	10.00	2.00	2.00	0.00	12.00	18.00	0.67	-6.00	6.00
23S	1.00	10.00	2.00	2.00	0.00	10.00	26.00	0.38	-16.00	16.00
24S	1.00	10.00	2.00	2.00	0.00	4.00	6.00	0.67	-2.00	2.00
28S	1.00	9.00	2.00	2.00	0.00	25.00	46.00	0.54	-21.00	21.00
32S	0.00	10.00	2.00	2.00	0.00	13.00	20.00	0.65	-7.00	7.00
33S	0.00	10.00	2.00	2.00	0.00	18.00	37.00	0.49	-19.00	19.00
37S	1.00	10.00	2.00	2.00	0.00	45.00	56.00	0.80	-11.00	11.00
41S	1.00	10.00	2.00	2.00	0.00	28.00	36.00	0.78	-8.00	8.00
42S	0.00	10.00	2.00	2.00	0.00	21.00	40.00	0.53	-19.00	19.00
44S	0.00	9.00	2.00	2.00	0.00	34.00	49.00	0.69	-15.00	15.00
45S	1.00	9.00	2.00	2.00	0.00	12.00	16.00	0.75	-4.00	4.00
120F	0.00	19.00	3.00	1.00	0.00	41.00	54.00	0.76	-13.00	13.00
121F	0.00	20.00	3.00	2.00	0.00	68.00	48.00	1.42	20.00	20.00
122F	1.00	19.00	3.00	1.00	0.00	106.00	56.00	1.89	50.00	50.00
123F	0.00	20.00	3.00	2.00	0.00	48.00	66.00	0.73	-18.00	18.00
124F	0.00	20.00	3.00	1.00	0.00	77.00	52.00	1.48	25.00	25.00
125F	0.00	20.00	3.00	1.00	0.00	28.00	14.00	2.00	14.00	14.00
126F	0.00	21.00	3.00	1.00	0.00	50.00	17.00	2.94	33.00	33.00
127F	0.00	20.00	3.00	2.00	0.00	32.00	54.00	0.59	-22.00	22.00
128F	0.00	20.00	3.00	2.00	0.00	15.00	25.00	0.60	-10.00	10.00
129F	0.00	19.00	3.00	1.00	1.00	19.00	7.00	2.71	12.00	12.00
130F	0.00	18.00	3.00	2.00	0.00	17.00	36.00	0.47	-19.00	19.00
131F	1.00	18.00	3.00	2.00	0.00	12.00	21.00	0.57	-9.00	9.00
132F	0.00	19.00	3.00	1.00	0.00	112.00	74.00	1.51	38.00	38.00
133F	1.00	31.00	3.00	1.00	0.00	30.00	23.00	1.30	7.00	7.00
135F	1.00	30.00	3.00	1.00	0.00	27.00	17.00	1.59	10.00	10.00
136F	1.00	33.00	3.00	1.00	0.00	39.00	36.00	1.08	3.00	3.00
137F	1.00	32.00	3.00	1.00	0.00	28.00	14.00	2.00	14.00	14.00
138F	0.00	19.00	3.00	1.00	0.00	54.00	19.00	2.84	35.00	35.00
139F	0.00	18.00	3.00	1.00	0.00	10.00	8.00	1.25	2.00	2.00
140F	1.00	25.00	3.00	2.00	0.00	52.00	108.00	0.48	-56.00	56.00
141F	1.00	22.00	3.00	2.00	0.00	81.00	124.00	0.65	-43.00	43.00
142F	1.00	21.00	3.00	1.00	0.00	119.00	53.00	2.25	66.00	66.00
143F	0.00	19.00	3.00	1.00	0.00	26.00	13.00	2.00	13.00	13.00
144F	0.00	18.00	3.00	2.00	0.00	31.00	48.00	0.65	-17.00	17.00
97F	1.00	20.00	3.00	1.00	0.00	53.00	34.00	1.56	19.00	19.00
99F	0.00	18.00	3.00	1.00	0.00	39.00	17.00	2.29	22.00	22.00
101F	0.00	19.00	3.00	1.00	0.00	22.00	17.00	1.29	5.00	5.00
102F	0.00	19.00	3.00	2.00	0.00	17.00	32.00	0.53	-15.00	15.00
103F	0.00	33.00	3.00	1.00	0.00	0.00	0.00	0.00	0.00	0.00
106F	0.00	19.00	3.00	1.00	0.00	22.00	15.00	1.47	7.00	7.00
109F	1.00	21.00	3.00	1.00	1.00	40.00	20.00	2.00	20.00	20.00
114F	1.00	21.00	3.00	1.00	0.00	83.00	53.00	1.57	30.00	30.00
115F	1.00	15.00	3.00	1.00	0.00	81.00	41.00	1.98	40.00	40.00
119F	1.00	21.00	3.00	1.00	0.00	71.00	23.00	3.09	48.00	48.00
98F	0.00	19.00	3.00	1.00	0.00	55.00	28.00	1.96	27.00	27.00
100F	0.00	16.00	3.00	1.00	1.00	71.00	20.00	3.55	51.00	51.00
104F	0.00	17.00	3.00	1.00	0.00	35.00	17.00	2.06	18.00	18.00
105F	0.00	19.00	3.00	1.00	0.00	70.00	42.00	1.67	28.00	28.00
107F	1.00	33.00	3.00	1.00	0.00	45.00	38.00	1.18	7.00	7.00
108F	1.00	29.00	3.00	1.00	0.00	45.00	18.00	2.50	27.00	27.00
110F	1.00	24.00	3.00	1.00	0.00	5.00	3.00	1.67	2.00	2.00
111F	1.00	31.00	3.00	1.00	0.00	58.00	34.00	1.71	24.00	24.00
113F	1.00	20.00	3.00	2.00	0.00	6.00	8.00	0.75	-2.00	2.00
116F	1.00	29.00	3.00	1.00	0.00	44.00	28.00	1.57	16.00	16.00
117F	1.00	29.00	3.00	1.00	1.00	27.00	15.00	1.80	12.00	12.00
118F	1.00	29.00	3.00	1.00	0.00	26.00	21.00	1.24	5.00	5.00
49V	0.00	5.00	1.00	2.00	0.00	4.00	7.00	0.57	-3.00	3.00
50V	0.00	5.00	1.00	2.00	0.00	29.00	48.00	0.60	-19.00	19.00
51V	1.00	4.00	1.00	2.00	1.00	5.00	13.00	0.38	-8.00	8.00
52V	1.00	5.00	1.00	2.00	0.00	27.00	40.00	0.68	-13.00	13.00
53V	0.00	4.00	1.00	2.00	1.00	43.00	73.00	0.59	-30.00	30.00
54V	0.00	4.00	1.00	2.00	0.00	23.00	49.00	0.47	-26.00	26.00
55V	0.00	4.00	1.00	2.00	1.00	23.00	42.00	0.55	-19.00	19.00
56V	0.00	5.00	1.00	1.00	0.00	68.00	46.00	1.48	22.00	22.00
57V	1.00	5.00	1.00	2.00	0.00	57.00	82.00	0.70	-25.00	25.00
58V	1.00	4.00	1.00	2.00	1.00	8.00	48.00	0.17	-40.00	40.00
59V	0.00	5.00	1.00	2.00	1.00	4.00	9.00	0.44	-5.00	5.00
60V	0.00	5.00	1.00	2.00	0.00	25.00	34.00	0.74	-9.00	9.00
61V	1.00	5.00	1.00	2.00	1.00	34.00	59.00	0.58	-25.00	25.00
62V	1.00	4.00	1.00	2.00	0.00	48.00	55.00	0.87	-7.00	7.00
63V	1.00	5.00	1.00	1.00	1.00	41.00	32.00	1.28	9.00	9.00
64V	1.00	6.00	1.00	2.00	0.00	13.00	20.00	0.65	-7.00	7.00
65V	0.00	5.00	1.00	2.00	1.00	36.00	57.00	0.63	-21.00	21.00
66V	1.00	5.00	1.00	2.00	1.00	23.00	26.00	0.88	-3.00	3.00
67V	1.00	5.00	1.00	2.00	0.00	27.00	32.00	0.84	-5.00	5.00
68V	1.00	5.00	1.00	2.00	0.00	7.00	13.00	0.54	-6.00	6.00
69V	1.00	5.00	1.00	1.00	0.00	46.00	28.00	1.64	18.00	18.00
70V	1.00	5.00	1.00	1.00	1.00	37.00	26.00	1.42	11.00	11.00
71V	0.00	4.00	1.00	2.00	0.00	14.00	77.00	0.18	-63.00	63.00
72V	0.00	4.00	1.00	1.00	0.00	82.00	55.00	1.49	27.00	27.00
73V	1.00	5.00	1.00	2.00	1.00	47.00	53.00	0.89	-6.00	6.00
74V	1.00	5.00	1.00	1.00	1.00	10.00	2.00	5.00	8.00	8.00
75V	1.00	4.00	1.00	1.00	1.00	17.00	7.00	2.43	10.00	10.00
76V	0.00	4.00	1.00	1.00	0.00	52.00	13.00	4.00	39.00	39.00
77V	0.00	5.00	1.00	1.00	0.00	90.00	44.00	2.05	46.00	46.00
78V	0.00	5.00	1.00	2.00	0.00	50.00	92.00	0.54	-42.00	42.00
79V	0.00	5.00	1.00	2.00	1.00	11.00	39.00	0.28	-28.00	28.00
80V	1.00	5.00	1.00	1.00	1.00	48.00	19.00	2.53	29.00	29.00
81V	1.00	4.00	1.00	2.00	0.00	39.00	12.00	3.25	27.00	27.00
82V	1.00	5.00	1.00	1.00	1.00	10.00	2.00	5.00	8.00	8.00
83V	0.00	4.00	1.00	2.00	1.00	8.00	11.00	0.73	-3.00	3.00
84V	0.00	4.00	1.00	2.00	0.00	7.00	18.00	0.39	-11.00	11.00
85V	1.00	4.00	1.00	2.00	0.00	21.00	73.00	0.29	-52.00	52.00
86V	0.00	4.00	1.00	2.00	1.00	6.00	11.00	0.55	-5.00	5.00
87V	0.00	5.00	1.00	1.00	0.00	20.00	15.00	1.33	5.00	5.00
88V	0.00	5.00	1.00	2.00	1.00	10.00	49.00	0.20	-39.00	39.00
89V	0.00	4.00	1.00	2.00	0.00	42.00	71.00	0.59	-29.00	29.00
90V	0.00	5.00	1.00	1.00	0.00	74.00	15.00	4.93	59.00	59.00
91V	0.00	6.00	1.00	1.00	0.00	27.00	17.00	1.59	10.00	10.00
92V	1.00	4.00	1.00	2.00	1.00	3.00	9.00	0.33	-6.00	6.00
93V	0.00	6.00	1.00	1.00	0.00	63.00	39.00	1.62	24.00	24.00
94V	1.00	5.00	1.00	2.00	0.00	82.00	92.00	0.89	-10.00	10.00
